# Supplementary material for: Prussian Blue Analogue-Derived Fe-Doped CoS2 Nanoparticles Confined in Bayberry-like N-Doped Carbon Spheres as Anodes for Sodium-Ion Batteries
Source: Polymers (Basel). 2023 Mar 17;15(6):1496. doi: 10.3390/polym15061496 (PMC10054790; doi:10.3390/polym15061496)
Supplement: Supplementary file 1 [file polymers-15-01496-s001.zip]

Archive with 1 entries (1 files):
- polymers-2231264-SI.pdf
